# Supplementary material for: MHC class II presentation of FVIII-AnnexinA5 fusion proteins internalized by antigen presenting cells
Source: Front Immunol. 2025 Sep 25;16:1668397. doi: 10.3389/fimmu.2025.1668397 (PMC12507630; doi:10.3389/fimmu.2025.1668397)
Supplement: Supplementary file 2 [file DataSheet2.xlsx]

## Sheet: Suppl_Table_1
	A
			Proteome discoverer						FragPipe
	Donor	Sample	prot	tot pep	uniq pep	AnxA5 pep	FVIII pep	Tag pep	prot	tot pep	uniq pep	AnxA5 pep	FVIII pep	Tag pep
	1	MO only	474	1898	1812	13	0		637	2753	2456	14	0
		MO+AnxA5	484	2058	1927	65	0	1	638	2871	2553	59	0
		MO+LCh	439	1728	1655	12	29	1	587	2480	2230	12	29	1
		MO+LChAnxA5	570	2358	2226	56	42	1	710	3199	2846	59	42	1
		MO+A2AnxA5	508	1916	1780	53	10		644	2639	2339	55	2
		MO+C2AnxA5	470	1970	1906	52	36		634	2784	2469	55	33
	2	MO only	413	1531	1509	7	0		530	2106	1895	7	0
		MO+AnxA5	402	1491	1477	28	0	1	520	2142	1904	25	0
		MO+LCh	413	1464	1450	8	21	1	530	2164	1929	7	25	1
		MO+LChAnxA5	403	1521	1511	25	29	2	522	2168	1935	25	27	1
		MO+A2AnxA5	370	1235	1223	21	7		470	1760	1570	24	2
		MO+C2AnxA5	358	1208	1190	20	0		463	1719	1544	24	1
	B
			Proteome discoverer									FragPipe
	Donor	Sample	prot	tot pep	uniq pep	HbA pep	HbB pep	HbD pep	AnxA5 pep	FVIII pep	Tag pep	prot	tot pep	uniq pep	HbA pep	HbB pep	HbD pep	AnxA5 pep	FVIII pep	Tag pep
	3	MO	628	2335	2284	38	0	2	10	0	0	714	3137	2782	36	6	0	9	0	0
		MO+RBC	373	1346	1294	50	5	1	5	0	0	475	2046	1826	45	13	1	4	0	0
		MO+RBC+AnxA5	437	1619	1545	62	7	1	9	0	0	572	2483	2230	61	20	1	9	0	0
		MO+RBC+LChAnxA5	461	1811	1759	74	18	0	12	1	0	600	2599	2347	73	26	1	11	1	0
		MO+RBC+A2AnxA5	409	1645	1560	76	6	1	8	1	0	580	2589	2309	77	24	1	9	0	0
		MO+RBC+C2AnxA5	426	1698	1603	78	9	1	10	0	0	570	2527	2267	74	29	1	11	0	0
	4	MO	440	1878	1823	20	0	0	16	0	0	562	2564	2292	18	0	0	14	0	0
		MO+RBC	316	1118	1101	34	11	0	7	0	0	444	1839	1732	24	15	0	9	0	0
		MO+RBC+AnxA5	253	872	863	35	14	0	10	0	0	358	1424	1306	30	16	0	9	0	0
		MO+RBC+LChAnxA5	394	1475	1442	36	7	1	14	0	0	500	2201	2003	37	25	0	14	0	0
		MO+RBC+A2AnxA5	264	913	888	29	16	0	10	0	0	357	1448	1321	32	24	0	10	0	0
		MO+RBC+C2AnxA5	345	1261	1246	38	18	0	13	0	0	459	1966	1780	40	30	0	12	0	0
	5	MO	409	1614	1587	24	0	0	7	0	0	533	2363	2133	23	0	0	7	0	0
		MO+RBC	372	1833	1809	40	10	0	7	0	0	608	3061	2743	42	13	0	7	0	0
		MO+RBC+AnxA5	275	1028	1020	31	8	0	4	0	0	397	1623	1499	28	12	0	4	0	0
		MO+RBC+LChAnxA5	447	1938	1883	55	17	0	9	0	0	610	3016	2726	55	33	0	10	0	0
		MO+RBC+A2AnxA5	424	1885	1817	64	5	1	9	2	0	589	2978	2677	60	32	1	9	0	0
		MO+RBC+C2AnxA5	222	803	791	31	17	0	2	0	0	319	1211	1080	28	10	0	2	0	0

## Sheet: Suppl_Table2
				Mφ					Mφ + RBC			Mφ + AnxA5		Mφ + RBC + AnxA5
	Domain	Start	Sequence	D1	D2	D3	D4	D5	D3	D4	D5	D1	D2	D3	D4	D5
	AnxA5	32	GTDEESILTLLTSRSNAQR
			TDEESILTLLTSRSNAQR
			TDEESILTLLTSRSNAQRQ
			TDEESILTLLTSRSNAQRQE
			TDEESILTLLTSRSNAQRQEIS
			DEESILTLLTSRSNAQR
			EESILTLLTSRSNAQR
			ESILTLLTSRSNAQR
			ESILTLLTSRSNAQRQE
			SILTLLTSRSNAQ
			SILTLLTSRSNAQR
			SILTLLTSRSNAQRQE
			SILTLLTSRSNAQRQEI
			ILTLLTSRSNAQR
			ILTLLTSRSNAQRQE
		71	SELTGKFEKLIVALMKPS
			SELTGKFEKLIVALMKPSR
			ELTGKFEKLIVALMKPS
			ELTGKFEKLIVALMKPSR
			LTGKFEKLIVALMKPS
			LTGKFEKLIVALMKPSR
			TGKFEKLIVALMKP
			TGKFEKLIVALMKPS
			TGKFEKLIVALMKPSR
			GKFEKLIVALMKP
			GKFEKLIVALMKPS
			GKFEKLIVALMKPSR
			ELTGKFEKLIVALMKPS
			ELTGKFEKLIVALMKPSR
			KFEKLIVALMKPSRLYDA
			FEKLIVALMKPSRLYDA
		78	EKLIVALMKPSRLYD
			EKLIVALMKPSRLYDA
			EKLIVALMKPSRLYDAY
			KLIVALMKPSRLYD
			KLIVALMKPSRLYDA
			KLIVALMKPSRLYDAY
			IVALMKPSRLYDA
		107	EKVLTEIIASRTPEE
		124	AIKQVYEEEYGSSLEDD
			IKQVYEEEYGSSLEDD
			IKQVYEEEYGSSLEDDV
			KQVYEEEYGSSLEDD
		187	WGTDEEKFITIFGTRSVSH
		188	GTDEEKFITIFGTRSVSH
			TDEEKFITIFGTRSVS
			TDEEKFITIFGTRSVSH
			TDEEKFITIFGTRSVSHLR
			DEEKFITIFGTRSVS
			DEEKFITIFGTRSVSH
			DEEKFITIFGTRSVSHLR
		208	KVFDKYMTISGFQIEETIDR
			VFDKYMTISGFQIEET
		211	DKYMTISGFQIEET
			DKYMTISGFQIEETIDR
		237	LLAVVKSIRSIPAY
			LLAVVKSIRSIPAYLA
			LAVVKSIRSIPA
			LAVVKSIRSIPAY
			LAVVKSIRSIPAYL
			LAVVKSIRSIPAYLA
			LAVVKSIRSIPAYLAE
			LAVVKSIRSIPAYLAET
			AVVKSIRSIPA
			AVVKSIRSIPAY
			AVVKSIRSIPAYL
			AVVKSIRSIPAYLA
			AVVKSIRSIPAYLAE
			AVVKSIRSIPAYLAET
			VVKSIRSIPAYLAE
		246	SIPAYLAETLYYAMKGAGTDDH
			IPAYLAETLYYAMKGAGTDDH
			LAETLYYAMKGAGTDDH
			AETLYYAMKGAGTDDH
			ETLYYAMKGAGTDDH
			ETLYYAMKGAGTDDHT
			ETLYYAMKGAGTDDHTL
		265	DDHTLIRVMVSRSEID
		276	RSEIDLFNIRKEFRKNFATSLYSM
			IRKEFRKNFATSLYS
			IRKEFRKNFATSLYSM
	Tag	329	KPIPNPLLGLDSTRTG
			KPIPNPLLGLDSTRTGWS

## Sheet: Suppl_Table3
					Mφ + LCh		Mφ + LChAnxA5		Mφ + RBC + LChAnxA5
		Domain	Start	Sequence	D1	D2	D1	D2	D3	D4	D5
		LCh	63	SFQKKTRHYFIAAVERLWDYGMSSSPHVLRN1
				KKTRHYFIAAVERLWDYG1
				KTRHYFIAAVERLWD1
				KTRHYFIAAVERLWDYG1
				TRHYFIAAVERLWD1
				TRHYFIAAVERLWDYG1
			131	LLGPYIRAEVEDNIM
				LGPYIRAEVEDNIM
				LGPYIRAEVEDNIMVT
				GPYIRAEVEDNIM
				EVEDNIMVTFRNQASRPY2,3
				EVEDNIMVTFRNQASRPYS2,3
				VEDNIMVTFRNQASRP2,3
				VEDNIMVTFRNQASRPY2,3
				VEDNIMVTFRNQASRPYS2,3
			141	EDNIMVTFRNQASRP2,3
				EDNIMVTFRNQASRPY2,3
				EDNIMVTFRNQASRPYS2,3
				DNIMVTFRNQASRPY2,3
				NIMVTFRNQASRPY2,3
			150	NQASRPYSFYSSLISYEEDQRQGAEPR
			444	IKVDLLAPMIIHGIKTQGARQ1,4
				LLAPMIIHGIKTQGARQ1,4
				LAPMIIHGIKTQGARQ1,4
				LAPMIIHGIKTQGARQK1,4
				APMIIHGIKTQGAR1,4
				APMIIHGIKTQGARQ1,4
				APMIIHGIKTQGARQK1,4
				PMIIHGIKTQGARQ1,4
			471	ISQFIIMYSLDGKK1,5
				ISQFIIMYSLDGKKW1,5
				ISQFIIMYSLDGKKWQ1,5
			565	ASSYFTNMFATWSPSK6
			577	SPSKARLHLQGRSNAWR1,6,7,8,9,10
				SPSKARLHLQGRSNAWRPQ1,6,7,8,9,10
			629	YVKEFLISSSQD1
				YVKEFLISSSQDGHQ1
				YVKEFLISSSQDGHQW1
				YVKEFLISSSQDGHQWT1
				YVKEFLISSSQDGHQWTL1
				VKEFLISSSQDGHQ
				VKEFLISSSQDGHQW
				VKEFLISSSQDGHQWT
				KEFLISSSQDGHQ
				KEFLISSSQDGHQW
				KEFLISSSQDGHQWT
				KFEKLIVALMKPSRLYDA
			657	QGNQDSFTPVVNSLD
				QGNQDSFTPVVNSLDPP
				QGNQDSFTPVVNSLD
				GNQDSFTPVVNSLD
				GNQDSFTPVVNSLDPP
				NQDSFTPVVNSLD
				NQDSFTPVVNSLDPP
				NQDSFTPVVNSLDPPL
				QDSFTPVVNSLD
				QDSFTPVVNSLDPP
				DSFTPVVNSLD
				DSFTPVVNSLDPP
				SFTPVVNSLDPP
			680	RIHPQSWVHQIALRMEVLG1,7,8,10,11
				IHPQSWVHQIALRM1,7,8,10,11
				IHPQSWVHQIALRMEV1,7,8,10,11
				HPQSWVHQIALRM1,7,8,10,11
				HPQSWVHQIALRME1,7,8,10,11
				HPQSWVHQIALRMEV1,7,8,10,11
				HPQSWVHQIALRMEVL11,7,8,10,11
				HPQSWVHQIALRMEVLG1,7,8,10,11
		AnxA5	727	GTVTDFPGFDER
			753	TDEESILTLLTSRSNAQR
				TDEESILTLLTSRSNAQRQE
				DEESILTLLTSRSNAQ
				EESILTLLTSRSNAQR
				ESILTLLTSRSNAQRQE
				SILTLLTSRSNAQ
				SILTLLTSRSNAQR
				SILTLLTSRSNAQRQE
				SILTLLTSRSNAQRQEI
				ILTLLTSRSNAQR
				ILTLLTSRSNAQRQE
				SELTGKFEKLIVALMKPS
			791	SELTGKFEKLIVALMKPSR
				ELTGKFEKLIVALMKPS
				ELTGKFEKLIVALMKPSR
				LTGKFEKLIVALMKPS
				LTGKFEKLIVALMKPSR
				TGKFEKLIVALMKP
				TGKFEKLIVALMKPS
				TGKFEKLIVALMKPSR
				GKFEKLIVALMKP
				GKFEKLIVALMKPS
				GKFEKLIVALMKPSR
				KFEKLIVALMKPSRLYDA
				FEKLIVALMKPSRLYDA
				EKLIVALMKPSRLYD
				EKLIVALMKPSRLYDA
				EKLIVALMKPSRLYDAY
				KLIVALMKPSRLYD
				KLIVALMKPSRLYDA
				IVALMKPSRLYDA
			844	AIKQVYEEEYGSSLEDD
				AIKQVYEEEYGSSLEDDVVG
				IKQVYEEEYGSSLEDD
				IKQVYEEEYGSSLEDDV
				KQVYEEEYGSSLEDD
				KQVYEEEYGSSLEDDV
			907	WGTDEEKFITIFGTRSVSH
				GTDEEKFITIFGTRSVSH
				TDEEKFITIFGTRSVS
				TDEEKFITIFGTRSVSH
				TDEEKFITIFGTRSVSHLR
				DEEKFITIFGTRSVS
				DEEKFITIFGTRSVSH
			929	VFDKYMTISGFQIEET
				DKYMTISGFQIEET
				DKYMTISGFQIEETIDR
			957	LLAVVKSIRSIPAY
				LLAVVKSIRSIPAYLA
				LAVVKSIRSIPA
				LAVVKSIRSIPAY
				LAVVKSIRSIPAYL
				LAVVKSIRSIPAYLA
				LAVVKSIRSIPAYLAE
				LAVVKSIRSIPAYLAET
				AVVKSIRSIPA
				AVVKSIRSIPAY
				AVVKSIRSIPAYL
				AVVKSIRSIPAYLA
				AVVKSIRSIPAYLAE
				AVVKSIRSIPAYLAET
				VVKSIRSIPAYLAE
				VVKSIRSIPAYLAETL
			971	LAETLYYAMKGAGTDDH
				AETLYYAMKGAGTDDH
				ETLYYAMKGAGTDDH
				ETLYYAMKGAGTDDH
				ETLYYAMKGAGTDDHT
				ETLYYAMKGAGTDDHTL
			985	DDHTLIRVMVSRSEID
			1004	IRKEFRKNFATSLYS
				IRKEFRKNFATSLYSM
		Tag	1049	KPIPNPLLGLDSTRTG
				KPIPNPLLGLDSTRTGWS

## Sheet: Suppl_Table4
				Mφ + A2AnxA5		Mφ +RBC + A2AnxA5
	Domain	Start	Sequence	D1	D2	D3	D4	D5
	A2	20	DWDYAPLVLAPDDRSYK
			DYAPLVLAPDDRSY
			DYAPLVLAPDDRSYK
			YAPLVLAPDDRSY
		79	VGDTLLIIFKNQASRPYN2
			GDTLLIIFKNQASRPY2
			GDTLLIIFKNQASRPYN2
			DTLLIIFKNQASRPY2
			DTLLIIFKNQASRPYN2
			TLLIIFKNQASRPY2
			TLLIIFKNQASRPYN2
		190	RGNQIMSDKRNVIL
			GNQIMSDKRNVIL
		232	EDPEFQASNIMHSING
		352	EDISAYLLSKNNAIEPA
			DISAYLLSKNNAIEPA
			ISAYLLSKNNAIEPA
	AnxA5	416	TDEESILTLLTSRSNAQR
			TDEESILTLLTSRSNAQRQE
			EESILTLLTSRSNAQR
			SILTLLTSRSNAQ
			SILTLLTSRSNAQR
			SILTLLTSRSNAQRQE
			SILTLLTSRSNAQRQEI
			ILTLLTSRSNAQR
			ILTLLTSRSNAQRQE
			ILTLLTSRSNAQRQEI
		454	SELTGKFEKLIVALMKPS
			SELTGKFEKLIVALMKPSR
			ELTGKFEKLIVALMKPS
			ELTGKFEKLIVALMKPSR
			LTGKFEKLIVALMKPS
			LTGKFEKLIVALMKPSR
			TGKFEKLIVALMKP
			TGKFEKLIVALMKPS
			TGKFEKLIVALMKPSR
			GKFEKLIVALMKP
			GKFEKLIVALMKPS
			GKFEKLIVALMKPSR
			KFEKLIVALMKPSRLYDA
			FEKLIVALMKPSRLYDA
			EKLIVALMKPSRLYD
			EKLIVALMKPSRLYDA
			EKLIVALMKPSRLYDAY
			KLIVALMKPSRLYD
			KLIVALMKPSRLYDA
			KLIVALMKPSRLYDAY
		508	IKQVYEEEYGSSLEDD
			IKQVYEEEYGSSLEDDV
			KQVYEEEYGSSLEDD
		570	WGTDEEKFITIFGTRSVSH
			GTDEEKFITIFGTRSVSH
			TDEEKFITIFGTRSVS
			TDEEKFITIFGTRSVSH
			TDEEKFITIFGTRSVSHLR
			DEEKFITIFGTRSVS
			DEEKFITIFGTRSVSH
			VFDKYMTISGFQIEET
		594	DKYMTISGFQIEET
		620	LLAVVKSIRSIPAY
			LLAVVKSIRSIPAYLA
			LAVVKSIRSIPA
			LAVVKSIRSIPAY
			LAVVKSIRSIPAYL
			LAVVKSIRSIPAYLA
			LAVVKSIRSIPAYLAE
			AVVKSIRSIPAY
			AVVKSIRSIPAYL
			AVVKSIRSIPAYLA
			AVVKSIRSIPAYLAE
			AVVKSIRSIPAYLAET
			VVKSIRSIPAYLAE
			VVKSIRSIPAYLAET
			VVKSIRSIPAYLAETL
			SIPAYLAETLYYAMKGAGTDDH
		634	LAETLYYAMKGAGTDDH
			AETLYYAMKGAGTDDH
			ETLYYAMKGAGTDDH
			ETLYYAMKGAGTDDHT
		644	GAGTDDHTLIRVMVSRSEIDL
			DDHTLIRVMVSRSEID
			DDHTLIRVMVSRSEIDL
		667	IRKEFRKNFATSLYS
			IRKEFRKNFATSLYSM
	Tag	712	KPIPNPLLGLDSTRTGWS

## Sheet: Suppl_Table5
				Mφ + C2AnxA5		Mφ +RBC + C2AnxA5
	Domain	Start	Sequence	D1	D2	D3	D4	D5
	C2	20	ASSYFTNMFATWSPSK6
		32	SPSKARLHLQGRSNAWRPQ1,6,7,8,9,10
		53	NPKEWLQVDFQKT
		84	YVKEFLISSSQD1
			YVKEFLISSSQDGHQ1
			YVKEFLISSSQDGHQW1
			YVKEFLISSSQDGHQWT1
			YVKEFLISSSQDGHQWTL1
			VKEFLISSSQDGHQ
			VKEFLISSSQDGHQW
			VKEFLISSSQDGHQWT
			KEFLISSSQDGHQ
			KEFLISSSQDGHQW
			KEFLISSSQDGHQWT
		112	QGNQDSFTPVVNSLD
			QGNQDSFTPVVNSLDPP
			GNQDSFTPVVNSLD
			GNQDSFTPVVNSLDPP
			NQDSFTPVVNSLD
			NQDSFTPVVNSLDPP
			NQDSFTPVVNSLDPPL
			QDSFTPVVNSLD
			QDSFTPVVNSLDPP
			DSFTPVVNSLD
			DSFTPVVNSLDPP
			SFTPVVNSLDPP
		135	RIHPQSWVHQIALRMEVLG1,7,8,10,11
			IHPQSWVHQIALRM1,7,8,10,11
			IHPQSWVHQIALRMEV1,7,8,10,11
			IHPQSWVHQIALRMEVL1,7,8,10,11
			IHPQSWVHQIALRMEVLG1,7,8,10,11
			HPQSWVHQIALRM1,7,8,10,11
			HPQSWVHQIALRME1,7,8,10,11
			HPQSWVHQIALRMEV1,7,8,10,11
			HPQSWVHQIALRMEVL1,7,8,10,11
			HPQSWVHQIALRMEVLG1,7,8,10,11
	AnxA5	208	TDEESILTLLTSRSNAQR
			TDEESILTLLTSRSNAQRQE
			EESILTLLTSRSNAQR
			SILTLLTSRSNAQ
			SILTLLTSRSNAQR
			SILTLLTSRSNAQRQE
			SILTLLTSRSNAQRQEI
			ILTLLTSRSNAQR
			ILTLLTSRSNAQRQE
		246	SELTGKFEKLIVALMKPS
			SELTGKFEKLIVALMKPSR
			ELTGKFEKLIVALMKPS
			ELTGKFEKLIVALMKPSR
			LTGKFEKLIVALMKPS
			LTGKFEKLIVALMKPSR
			TGKFEKLIVALMKP
			TGKFEKLIVALMKPS
			TGKFEKLIVALMKPSR
			GKFEKLIVALMKP
			GKFEKLIVALMKPS
			GKFEKLIVALMKPSR
			KFEKLIVALMKPSRLYDA
			FEKLIVALMKPSRLYDA
			EKLIVALMKPSRLYD
			EKLIVALMKPSRLYDA
			EKLIVALMKPSRLYDAY
			KLIVALMKPSRLYD
			KLIVALMKPSRLYDA
			KLIVALMKPSRLYDAY
			IVALMKPSRLYDA
		300	IKQVYEEEYGSSLEDD
			IKQVYEEEYGSSLEDDV
			KQVYEEEYGSSLEDD
		362	WGTDEEKFITIFGTRSVSH
			GTDEEKFITIFGTRSVSH
			TDEEKFITIFGTRSVS
			TDEEKFITIFGTRSVSH
			TDEEKFITIFGTRSVSHLR
			DEEKFITIFGTRSVS
			DEEKFITIFGTRSVSH
		386	DKYMTISGFQIEET
			DKYMTISGFQIEETIDR
		412	LLAVVKSIRSIPAY
			LLAVVKSIRSIPAYLA
			LAVVKSIRSIPA
			LAVVKSIRSIPAY
			LAVVKSIRSIPAYL
			LAVVKSIRSIPAYLA
			LAVVKSIRSIPAYLAE
			LAVVKSIRSIPAYLAET
			AVVKSIRSIPAY
			AVVKSIRSIPAYL
			AVVKSIRSIPAYLA
			AVVKSIRSIPAYLAE
			AVVKSIRSIPAYLAET
			VVKSIRSIPAYLAET
			VVKSIRSIPAYLAETL
		426	LAETLYYAMKGAGTDDH
			AETLYYAMKGAGTDDH
			ETLYYAMKGAGTDDH
			ETLYYAMKGAGTDDHTL
		440	DDHTLIRVMVSRSEID
			DDHTLIRVMVSRSEIDL
		459	IRKEFRKNFATSLYS
			IRKEFRKNFATSLYSM
	Tag	504	KPIPNPLLGLDSTRTGWS
